# Supplementary material for: Prognostic Validity of the Eighth Edition of the U.S. Joint Committee on Cancer TNM Staging System for Pancreatic Adenocarcinomas: An Analysis of 214 Patients at a Spanish Center
Source: Cancers (Basel). 2025 Jun 5;17(11):1890. doi: 10.3390/cancers17111890 (PMC12153685; doi:10.3390/cancers17111890)
Supplement: Supplementary file 1 [file cancers-17-01890-s001.zip]

Archive with 1 entries (1 files):
- cancers-3598476-supplementary.pdf
